# Supplementary material for: Systematic discovery of gene fusions in pediatric cancer by integrating RNA-seq and WGS
Source: BMC Cancer. 2023 Jul 3;23:618. doi: 10.1186/s12885-023-11054-3 (PMC10318758; doi:10.1186/s12885-023-11054-3)
Supplement: Supplementary file 2 — Additional file 2. Quality control metrics. Data quality metrics for the WGS and RNA data used in this study: median and mean coverage, percentage of duplicates and read counts. [file 12885_2023_11054_MOESM2_ESM.csv]

patient_label	qc_normal_dup	qc_tumor_dup	qc_normal_cov_mean	qc_normal_cov_med	qc_tumor_cov_mean	qc_tumor_cov_med	qc_rna_coding_bases	qc_rna_total_reads	qc_rna_dup	qc_rna_uq_reads
M002AAB	0.06	0.08	39.99	40	128.17	124	11711269155	202905872	0.61	78342160.09
M003AAA	0.06	0.07	34.94	35	98.35	99	7332075648	199098966	0.62	75618981.88
M010AAA	0.06	0.07	39.11	40	116.57	116	10823430340	197533148	0.29	139410006.9
M012AAA	0.08	0.09	37.68	38	138.46	142	9223383672	207910600	0.39	126076156.2
M014AAA	0.06	0.07	24.53	25	93.46	96	10152350568	241773432	0.54	110276005.4
M015AAA	0.09	0.11	28.55	29	64.99	63	6351081965	150475574	0.47	80241701.74
M024AAB	0.1	0.1	27.52	28	69.23	69	6839320304	220689074	0.48	113874679.4
M040AAA	0.08	0.08	31.24	32	87.48	82	12137625410	219471002	0.42	128192573.3
M040AAB	0.05	0.06	35.69	36	121.93	125	8198096270	149701406	0.36	96043481.94
M074AAA	0.05	0.06	44.92	46	106.33	107	8366675701	139935956	0.39	85882194.6
M076AAB	0.07	0.08	37.57	38	122.12	124	4826462269	123295002	0.32	84306903.06
M103AAA	0.07	0.06	43.25	44	115.51	117	14356709798	202034146	0.48	105783664.6
M129AAA	0.05	0.06	45.3	46	97.2	94	11001355670	193229010	0.55	87199421.49
M133AAA	0.08	0.08	44.82	45	105.12	106	7408590797	163750776	0.48	85858625.63
M145AAA	0.08	0.1	38.9	39	74.64	74	8146872157	165443342	0.59	67305660.39
M151AAD	0.07	0.1	33.36	34	122.99	126	7890328167	156867308	0.38	97843473.49
M152AAD	0.05	0.06	36.18	37	101.87	102	9379360131	184622854	0.53	87451414.99
M153AAD	0.06	0.08	39.54	40	97.39	99	9714691008	164776304	0.56	72879900.15
M154AAB	0.07	0.07	36.65	37	114.15	111	8911766583	187161984	0.44	105212735
M154AAD	0.07	0.1	36.16	37	163.5	163	7259411777	202714162	0.31	140874382.5
M156AAA	0.07	0.09	35.19	36	136.68	133	11348779904	178442784	0.41	105120108.7
M161AAB	0.08	0.08	38.5	39	112.31	113	8208588618	140352528	0.38	87153726.84
M164AAB	0.1	0.12	32.85	33	97.45	99	5897938128	140590146	0.31	96967694.91
M185AAA	0.05	0.06	38.93	39	103.77	107	7375225629	148734878	0.34	97714501.53
M191AAB	0.07	0.11	34.91	35	113.29	115	6525956942	121712256	0.33	82026757.81
M199AAB	0.06	0.07	33.89	34	81.73	83	9993492123	177212662	0.56	77616487.77
M204AAB	0.06	0.07	40.27	41	128.04	128	5746467001	165255540	0.26	123058529.4
M218AAA	0.05	0.07	30.42	31	90.25	92	9013082006	172192148	0.44	96440000.71
M227AAA	0.08	0.09	37.78	38	118.64	122	3665658942	223961210	0.43	128526411.3
M241AAA	0.05	0.07	37.83	38	114.11	116	6427785262	125793000	0.47	66173910.82
M246AAA	0.06	0.07	48.92	45	84.44	82	5570963970	198141750	0.4	118995613.1
M255AAB	0.13	0.12	32.87	33	91.25	84	11854460431	151651734	0.78	33735534.84
M266AAA	0.08	0.08	52.37	53	110.75	113	7369899844	185671164	0.29	131544677.6
M285AAA	0.06	0.07	37.69	38	106.25	108	9435729012	158915970	0.41	94237488.04
M323AAB	0.05	0.06	26.22	27	103.39	106	7701263404	165728548	0.43	95260769.39
M331AAA	0.05	0.06	40.45	41	112.19	115	5050951749	113369558	0.58	47151986.35
M344AAA	0.07	0.09	27.64	28	102.83	95	5365593652	156629038	0.4	93201482.55
M345AAA	0.06	0.08	43.62	44	128.48	130	9191599900	224666882	0.41	132449439.6
M347AAB	0.07	0.09	33.79	34	108.19	111	9721346739	197594246	0.39	120130188.2
M348AAA	0.06	0.06	43.73	44	106.49	109	5203759691	181284968	0.18	149039266.9
M385AAA	0.07	0.09	37.38	38	98.52	101	4544642346	145839098	0.3	101533325.9
M386AAA	0.06	0.07	41.87	43	118.01	122	8349822878	198237300	0.26	147085931.2
M386AAB	0.08	0.08	52.63	54	125.72	130	7794832696	219069172	0.28	156918152.6
M397AAC	0.06	0.07	37.72	38	135.25	137	7784763050	162510452	0.31	112886097.9
M400AAB	0.09	0.1	32.06	32	100.02	103	7428814052	151054914	0.46	81092622.14
M435AAA	0.07	0.08	31.27	32	117.38	115	11549403312	215468716	0.52	103996406.7
M442AAB	0.07	0.07	43.58	44	127.76	131	8698725960	180030922	0.41	106894440.1
M445AAA	0.07	0.08	31.14	31	94.93	97	5105053951	137214592	0.37	86182975.87
M459AAA	0.05	0.08	33.3	34	80.22	80	12864936737	224051656	0.49	115057919.1
M479AAA	0.06	0.06	57.14	58	103.45	101	9990456587	201945070	0.3	142108139.9
M480AAA	0.06	0.07	26.47	27	85.83	87	6136454319	161512096	0.55	72675597.84
M503AAA	0.06	0.06	33.36	34	94.77	97	13034688538	248880902	0.5	124107946.1
M511AAB	0.07	0.08	36.41	37	121.97	124	7678714752	168652488	0.46	90442257.82
M530AAA	0.05	0.05	33.09	34	101.8	105	10788163175	208464834	0.27	152004843.8
M535AAA	0.1	0.1	36.19	37	106.55	104	6639042368	132998704	0.3	93317875.67
M536AAA	0.07	0.09	34.43	35	92.3	96	9177320619	192463342	0.33	128051057.9
M548AAA	0.07	0.07	35.59	36	117.6	119	6754344603	171543360	0.24	129993328.1
M552AAA	0.05	0.07	39.72	40	129	131	5410806797	129469140	0.53	60533814.28
M563AAB	0.08	0.09	46.49	47	101.9	103	13137800497	236757336	0.46	128044759.8
M585AAA	0.05	0.07	35.47	36	113.35	116	9901372790	212487526	0.25	160409808.2
M587AAA	0.06	0.07	37.48	38	148.21	151	7791130451	149952406	0.31	103330853.4
M591AAA	0.07	0.08	26.45	27	102.59	106	7754838538	180941304	0.39	111023593.8
M593AAB	0.06	0.05	40.64	41	107.1	109	10481531636	160876098	0.43	92368620.43
M595AAA	0.08	0.08	37.45	38	96.35	99	7041059757	182083564	0.31	124808632.7
M597AAC	0.07	0.08	34.89	35	126.76	124	5957175633	187574000	0.7	56824793
M606AAA	0.07	0.07	57.48	59	95.89	98	7931936103	154910524	0.31	107488849.7
M606AAC	0.09	0.1	47.47	48	110.76	115	5943135994	144819402	0.35	93418217.19
M622AAA	0.07	0.1	33.68	34	107.46	110	5032293015	151882300	0.63	55774825.74
M637AAB	0.08	0.11	26.72	27	95.1	96	14215270528	179168062	0.54	81690782.03
M642AAA	0.07	0.09	39.69	40	120.79	123	5636253278	160330074	0.56	71219901.51
M650AAB	0.04	0.07	44.57	45	136.99	141	13419297259	265739384	0.5	132472677.4
M650AAC	0.07	0.08	38.04	38	75.31	76	8357868903	177245920	0.72	50512428.51
M660AAA	0.07	0.09	29.47	30	150.47	150	8252585241	165511204	0.48	86430281.75
M664AAA	0.06	0.08	36.09	37	115.24	118	9517558586	181557420	0.75	45087969.68
M668AAB	0.07	0.08	49.32	50	92.46	94	8955716582	166442464	0.42	97210887.54
M691AAA	0.05	0.07	35.66	36	92.84	86	11140691373	216431644	0.53	100982676.5
M711AAA	0.05	0.06	26.9	27	117.67	120	15385963019	284729464	0.6	112761409.6
M719AAA	0.06	0.07	31.87	32	115.73	118	10339997005	181840404	0.44	101122539.7
M721AAA	0.05	0.05	36.92	37	99.42	101	5861282538	185879852	0.48	97026494.55
M728AAA	0.07	0.09	42.98	44	117.18	120	7105843448	208939966	0.32	141752185.8
M732AAA	0.05	0.07	46.49	47	151.83	156	9037780823	191209754	0.34	126129984.6
M747AAA	0.07	0.08	27.26	27	133.25	135	8804924769	142997926	0.43	81752772.28
M754AAA	0.05	0.05	33.63	34	101.55	99	6557164597	141742334	0.3	98537994.92
M757AAA	0.05	0.09	32.95	33	89.78	90	9788223238	179393522	0.44	100815212.7
M763AAB	0.1	0.11	32.37	33	110.87	117	2293931202	157045226	0.79	33410900.7
M772AAA	0.06	0.06	35.72	36	85.21	87	6658754674	179199320	0.32	121877041.5
M785AAA	0.07	0.09	28.09	28	96.78	99	6459087007	187057516	0.33	125552069.5
M787AAA	0.09	0.11	35.04	36	113.12	115	6541637417	155917490	0.41	91874692.82
M790AAA	0.08	0.09	49.16	50	141.34	147	6358467038	147995006	0.44	83443876.24
M793AAA	0.08	0.1	59.79	61	163.22	167	7341591975	184302666	0.52	88957367.8
M794AAA	0.09	0.12	39.41	40	103.57	106	9400066441	151046100	0.5	75953833.48
M795AAA	0.05	0.06	34.1	35	113.43	117	4742399587	169125822	0.42	98286287.57
M799AAA	0.05	0.06	35.81	36	113.16	118	8711830274	276684936	0.53	128769999.3
M809AAA	0.06	0.07	47.39	48	102.11	98	10502138187	232638194	0.39	141855093.6
M815AAA	0.07	0.09	46.7	47	125.47	128	4097171406	156853460	0.43	89191112.4
M820AAB	0.09	0.13	33.24	34	116.73	112	4556327538	109785772	0.39	66898728.67
M824AAB	0.09	0.08	37.75	38	115.39	118	8648672996	162956494	0.39	98768908.75
M829AAB	0.07	0.08	39.13	40	94.28	94	7644705419	163758202	0.35	105827264.2
M833AAB	0.06	0.06	36.9	37	85.86	84	6808617881	159644536	0.45	87286927.21
M835AAB	0.08	0.1	40.36	41	118.61	121	4741254487	166079150	0.75	42326932.17
M849AAB	0.07	0.06	40.55	41	107.88	107	4734498664	156319702	0.64	56677615.95
M851AAC	0.06	0.07	38.69	39	114.55	117	10493317551	186679832	0.35	120673203.6
M852AAA	0.06	0.07	39.91	40	105.81	108	8111042393	248084626	0.38	154396459.3
M854AAB	0.1	0.09	67.23	69	96.64	99	4120380862	129839226	0.41	76389350.55
M863AAC	0.09	0.08	53.83	55	128.66	119	5724010675	154861886	0.23	118578830.1
M876AAA	0.06	0.09	44.8	45	135.46	139	8185947405	208832454	0.84	34129905.62
M879AAA	0.07	0.09	27.9	28	89.57	92	9218304745	178679292	0.42	104077292.7
M889AAA	0.06	0.07	40.4	41	109.58	107	10094679178	218014384	0.34	143928300
M894AAA	0.08	0.1	41.61	42	121.9	123	7971181056	169155922	0.25	126743796
M894AAB	0.07	0.09	61.53	63	101.56	103	5462852268	189607502	0.28	136538637.5
M907AAA	0.06	0.07	38.63	39	119.86	123	5079646358	188067802	0.26	138594686
M908AAB	0.06	0.08	33.54	34	97.18	98	8020014571	166139390	0.46	89194257.47
M909AAA	0.05	0.06	34.63	35	107.98	111	3585814961	212774932	0.83	35991730.85
M911AAA	0.08	0.08	53.88	54	58.54	60	8542884162	170581842	0.61	66454932.84
M920AAA	0.07	0.09	48.68	49	123.21	125	8608611709	174251124	0.36	112295788.4
M930AAB	0.09	0.1	33.12	34	88.26	90	7315672387	183423192	0.39	112595427
M931AAB	0.07	0.08	36.52	37	96.25	97	14073332706	193351368	0.62	73818845.38
M933AAB	0.06	0.08	34.69	35	101.1	97	6729619415	169897786	0.45	93399948.67
M934AAB	0.08	0.08	42.47	43	107.03	101	7135467492	167516184	0.46	91072853.69
M941AAA	0.08	0.09	37.7	38	107.28	106	9640854638	187206138	0.33	126141180.6
M945AAA	0.08	0.08	35.4	36	89.36	91	5636612351	155033528	0.33	103870293.3
M947AAA	0.06	0.07	47.2	48	118.88	120	9154716427	183143680	0.42	107107918.4
M952AAA	0.06	0.07	43.96	45	118.43	119	8933019276	183489010	0.46	99405171.17
M955AAA	0.06	0.09	27.02	27	90.84	93	6201743605	200790030	0.43	114632835.2
M956AAA	0.07	0.07	41.55	42	123.62	127	5682455973	193487274	0.37	121455444.7
M963AAA	0.06	0.07	36.51	37	114.71	112	11112437988	171479606	0.42	99614046.44
M975AAA	0.08	0.09	41.18	42	155.64	160	7088932995	167878760	0.36	107123268.9
M999AAA	0.06	0.07	42.27	43	115.64	112	12921695027	235847214	0.32	159309368.6
