# Supplementary material for: Systematic discovery of gene fusions in pediatric cancer by integrating RNA-seq and WGS
Source: BMC Cancer. 2023 Jul 3;23:618. doi: 10.1186/s12885-023-11054-3 (PMC10318758; doi:10.1186/s12885-023-11054-3)
Supplement: Supplementary file 3 — Additional file 3. Column descriptions for tables S1 and S2. [file 12885_2023_11054_MOESM3_ESM.xlsx]

## Sheet: table1
#gup = upstream partner gene 5 prime, gdw = downstream partner gene 3 prime
col_order	key	description
1	fusion_name	upstream--downstream partner genes
2	patient_label	unique patient identifier, corresponds to ega submission and is based on diagnosis id
3	variant_type	tumor-specific, germline or low_af based on sv allele fraction
4	anno_has_onco_or_tsg	flag for if gup or gdw is oncogene or tumor suppressor gene
5	anno_clinically_relevant	flag for if fusion is known clinically relevant event
6	svtype	sv types deletion (DEL) duplication (DUP) inversion (INV) interchromosomal translocation (CTX)
7	svlen	sv length in base pairs
8	ffpm_max	expression of fusion transcript max of associated star fusion predictions
9	sv_tools	tools that detected underlying sv
10	tumor_af_mean	mean tumor allele fraction of svs
11	normal_af_mean	normal allele fraction of sv(s) (mean)
12	gup_cytoband	gup cytoband based on location of rna breakpoint
13	gdw_cytoband	gdw cytoband based on location of rna breakpoint
14	gup_label	gup gene level annotation (oncogene, tumor suppressor gene, kinase)
15	gdw_label	gdw gene level annotation (oncogene, tumor suppressor gene, kinase)
16	annotation	label summarizing annotations into clinical - common - cancer - both (cancer and common)
17	tumor_type_label	cancer type ICDO3 label
18	primary_group_shorthand_label	primary cancer type group shorthand of ICDO3 label
19	supergroup_label	cancer type supergroup neuro - hemato - solid
20	gup_fpkm_zscore_supergroup	gup gene expression z-score relative to the cancer type supergroup
21	gdw_fpkm_zscore_supergroup	gdw gene expression z-score relative to the cancer type supergroup
22	gup_fpkm_supergroup_pval	gup pval of Wilcoxon test of expression in patient relative to supergroup
23	gdw_fpkm_supergroup_pval	gdw pval of Wilcoxon test of expression in patient relative to supergroup
24	gup_copy_ratio_l2fc_mean	gup mean copy number ratio log2 fold change of overlapping segments
25	gdw_copy_ratio_l2fc_mean	gdw mean copy number ratio log2 fold change of overlapping segments
26	gup_start_copy_ratio_l2fc	gup copy number ratio log2 fold change at the start breakpoint
27	gdw_end_copy_ratio_l2fc	gdw copy number ratio log2 fold change at the end breakpoint
28	gup_sv_bp_location	gup sv breakpoint relative to rna breakpoint: intron, intron_consensus, splice juncion (sj), gene body, full gene
29	gdw_sv_bp_location	gdw sv breakpoint relative to rna breakpoint: intron, intron_consensus, splice juncion (sj), gene body, full gene
30	high_confidence	flag for if fusion is resolved as high confidence event
31	gup_sv_merged_coordinate	gup sv coordinate (consensus between tools)
32	gdw_sv_merged_coordinate	gdw sv coordinate (consensus between tools)
33	gup_rna_breakpoint	gup rna breakpoints reported by star fusion and fusion catcher
34	gdw_rna_breakpoint	gdw rna breakpoints reported by star fusion and fusion catcher
35	gup_sf_transcript	gup transcript predicted by star fusion
36	gdw_sf_transcript	gdw transcript predicted by star fusion
37	anno_has_kinase	flag for if gup or gdw is a kinase
38	anno_cancer_chimera	flag for if gene fusion occurs in chimerseq or mitelman
39	anno_sv_population	flag for if general population sv overlaps sv underlying gene fusion
40	anno_healthy_chimera	flag for if healthy chimera
41	anno_chimerseq_cancer_types	chimerseq cancer types
42	patient_high_fusion_burden	flag for if patient has at least 5 hcfs
43	patient_clinrel_fusion	flag for if patient has a clinically relevant fusion
44	gup_ensembl_id	gup ensembl gene id
45	gdw_ensembl_id	gdw ensembl gene id
46	pairwise_distance_max	maximum distance between sv breakpoints identified by different tools
47	pairwise_overlap_mean	mean overlap of svs identified by different tools
48	gup_sv_filter	gup sv quality annotation (FILTER)
49	gdw_sv_filter	gdw sv quality annotation (FILTER)
50	repeat_family	repeats overlapping sv
51	flag_segdup	flag for if sv overlaps segmental duplication
52	flag_repeat	flag for if sv overlaps repeat
