# Supplementary material for: Systematic discovery of gene fusions in pediatric cancer by integrating RNA-seq and WGS
Source: BMC Cancer. 2023 Jul 3;23:618. doi: 10.1186/s12885-023-11054-3 (PMC10318758; doi:10.1186/s12885-023-11054-3)
Supplement: Supplementary file 5 — Additional file 5: Table S2. Validation by targeted assays for clinically relevant gene fusions. For 28 clinically relevant fusions targeted assays were conducted validating the presence of the fusion. Abbreviations: fluorescence in situ hybridization (FISH), single nucleotide polymorphism (SNP) array, reverse transcription polymerase chain reaction (RT-PCR), and immunohistochemistry (IHC). [file 12885_2023_11054_MOESM5_ESM.csv]

patient_label	rna_id	fusion	targeted_assays	tumor_cell_percentage
M480AAA	PMABM000BMM	AC091021.1 (SS18)--SSX1	Targeted RNAseq: Archer FusionPlex Sarcoma	30-40
M199AAB	PMABM000GWJ	ASPSCR1--TFE3	none	70
M876AAA	PMABM000DKY	EML4--NTRK3	break-apart FISH: ETV6 (negative),NTRK3 (positive)	60
M227AAA	PMABM000CQF	ETV6--RUNX1	karyotyping, RT-PCR: ETV6-RUNX1	96
M795AAA	PMABM000DEI	ETV6--RUNX1	karyotyping, RT-PCR: ETV6-RUNX1	96
M955AAA	PMABM000DIC	ETV6--RUNX1	karyotyping, RT-PCR: ETV6-RUNX1	77
M956AAA	PMABM000DDW	ETV6--RUNX1	karyotyping, RT-PCR: ETV6-RUNX1	92
M156AAA	PMABM000DFA	EWSR1--CREB1	Targeted RNAseq: Archer FusionPlex Sarcoma	80-90
M040AAB	PMABM000EOX	EWSR1--FLI1	Fusion FISH: EWSR1/FLI	50-60
M435AAA	PMABM000DQA	EWSR1--FLI1	Fusion FISH: EWSR1/FLI	40
M552AAA	PMABM000EPZ	EWSR1--FLI1	Fusion FISH: EWSR1/FLI	60
M660AAA	PMABM000DOK	EWSR1--FLI1	break-apart FISH: EWSR1	80-90
M503AAA	PMABM000BFU	FGFR1--TACC1	none	50
M161AAB	PMABM000HDT	IGH--MYC	break-apart FISH: MYC, fusion FISH: IGH/MYC	70
M794AAA	PMABM000GPN	IGH--MYC	break-apart FISH: MYC	70-80
M145AAA	PMABM000BEM	KIAA1549--BRAF	RT-PCR: KIAA1549-BRAF	50
M191AAB	PMABM000GPJ	KIAA1549--BRAF	RT-PCR: KIAA1549-BRAF	50
M218AAA	PMABM000BHY	KIAA1549--BRAF	RT-PCR: KIAA1549-BRAF	90
M241AAA	PMABM000EOZ	KIAA1549--BRAF	RT-PCR: KIAA1549-BRAF	30
M285AAA	PMABM000CDC	KIAA1549--BRAF	RT-PCR: KIAA1549-BRAF	50
M587AAA	PMABM000CDM	KIAA1549--BRAF	RT-PCR: KIAA1549-BRAF	50
M622AAA	PMABM000GLR	KIAA1549--BRAF	EPIC array (surrogate marker for duplication of KIAA1549 BRAF locus)	60
M650AAC	PMABM000DOU	KIAA1549--BRAF	RT-PCR: KIAA1549-BRAF	40
M851AAC	PMABM000FYV	KIAA1549--BRAF	RT-PCR: KIAA1549-BRAF	70
M920AAA	PMABM000DFG	KIAA1549--BRAF	RT-PCR: KIAA1549-BRAF	60
M348AAA	PMABM000ESO	LMNA--NTRK1	pan-NTRK IHC	70
M975AAA	PMABM000DTL	NUP98--NSD1	SNP array (evidence for unbalanced translocation)	97
M024AAB	PMABM000CUV	PAX3--FOXO1	break-apart FISH: FOXO1, RT-PCR: PAX3/7-FOXO1	60
M129AAA	PMABM000DGO	PAX3--FOXO1	RT-PCR: EWSR1-CREB1	70
M947AAA	PMABM000EYJ	PAX7--FOXO1	break-apart FISH FOXO1	50
